# Supplementary material for: Chemoorganoautotrophic lifestyle of the anaerobic enrichment culture N47 growing on naphthalene
Source: Commun Biol. 2025 Jun 4;8:856. doi: 10.1038/s42003-025-08172-y (PMC12137691; doi:10.1038/s42003-025-08172-y)
Supplement: Supplementary file 3 — Supplementary data [file 42003_2025_8172_MOESM3_ESM.xlsx]

## Sheet: Table 1
	Enzyme	TCA forward [nmol min-1 mg-1]					TCA reverse [nmol min-1 mg-1]					WLP [nmol min-1 mg-1]
		Replicate			Mean	Error (Uncertainty)	Replicate			Mean	Error (Uncertainty)	Replicate			Mean	Error (Uncertainty)
		1	2	3			1	2	3			1	2	3
	Citrate synthase	2.76059	1.68131	1.58735	2.00975	0.652708	0.06	0.0489	outlier	0.05445	0.008
	Aconitase	3.25683	3.96057	3.45215	3.55652	0.418965
	Isocitrate dehydrogenase						81.9495	63.2387	50.1102	65.0995	9.46113
	2‑oxoglutarate:ferredoxin oxidoreductase	1.04662	0.727423	1.41739	1.06381	0.202418
	Succinate dehydrogenase	89.6859	43.7984	75.4276	69.6373	14.9839	9.86524	8.92453	outlier	9.39488	0.57901
	Fumarase	0.150125	0.165706	0.12258	0.146137	0.0132106	1.62024	0.779355	0.87239	1.09066	0.461298
	Malate dehydrogenase	0.581515	1.17008	outlier	0.8758	0.241341	3.19752	2.44911	3.0777	2.90811	0.510541
	Carbon monoxide dehydrogenase											79.676	108.346	outlier	94.011	14.0444
	Formate dehydrogenase											593.656	409.295	310.11	437.687	83.1426

## Sheet: Table 2
			13CO2
			Experiment 1			Experiment 2			Experiment 3			Control experiment
		Measurement	1	2	3	1	2	3	1	2	3	1	2	3
Ala-260
	M+1		0.0888422	0.0947126	0.0965271	0.0849905	0.0850615	0.0851799	0.0879332	0.0887798	0.0931371	0.00613315	0.00900234	0.0103803
	M+2		6.99462e-05	0.00324666	0.00320193	0	0	0	0	0	0.000942102	0	0	0
	M+3		0.000308215	0.000475604	0.000531381	0	0	0	1.02366e-05	0	0	0.000258896	8.41191e-05	8.67264e-05
Asp-418
	M+1		0.141572	0.142021	0.144218	0.144949	0.148356	0.148578	0.156053	0.155654	0.144737	0.0493298	0.0359718	0.0258296
	M+2		0.00386886	0.00510713	0.00513606	0.00553655	0.00551926	0.00545774	0.00803153	0.00721212	0.00202995	0	0	0
	M+3		0	0	0	0	0	0	0	0	0	0	0	1.1498e-05
	M+4		0	0	0	0	0	0	0	0	0	0	0	6.09768e-05
Glu-432
	M+1		0.136053	0.136849	0.136602	0.132039	0.132009	0.132431	0.137619	0.138361	0.134433	0.0350804	0.0258097	0.0427971
	M+2		0.0081673	0.00942433	0.010231	0.00628422	0.00584245	0.00549416	0.00647539	0.0066637	0.00590912	0	0	0.00646754
	M+3		0.000544427	0.000577066	0.000568763	0.000296167	0.000941152	0.000503399	0.000336557	0.000354545	0.000286174	0	0	0
	M+4		0	0	0	0	0	0	0	0	0	0	0	0
	M+5		0.000150493	0.000149119	0.000135833	4.76124e-05	8.12051e-05	2.87236e-05	3.66835e-05	9.38562e-05	4.02828e-05	0.000208761	0.000109008	0.000154297
C16:1 (M=74)	M+1		0.231503	0.276	0.188953							0.112779	0.13476	0.111148
	M+2		0.04	0.0389542	0.000599181							0	0.00876095	0
C18:1 (M=74)	M+1		0.162921	0.0858283	0.0326531							0	0.107784	0
	M+2		0	0.107784	0.0326531							0.00436047	0.0235294	0.00376128
			[U-13C]Naphthalene
			Experiment 1			Experiment 2			Experiment 3			Control experiment
		Measurement	1	2	3	1	2	3	1	2	3	1	2	3
Ala-260
	M+1		0.0370295	0.0355638	0.0279297	0.0397863	0.0366902	0.0353556	0.029303	0.0289038	0.0285387	0.00613315	0.00900234	0.0103803
	M+2		0.003521	0.00268978	0.00140256	0.00712199	0.00694308	0.00667264	0.0029174	0.00305845	0.00340648	0	0	0
	M+3		0.000121812	0.000311047	0.000386655	0.000235345	0.000306238	0.00031727	0.000394479	0.000235993	0.000155268	0.000258896	8.41191e-05	8.67264e-05
Asp-418
	M+1		0.102179	0.110005	0.096101	0.0605746	0.093704	0.0562807	0.0545927	0.0840978	0.0785538	0.0493298	0.0359718	0.0398296
	M+2		0.0130413	0.013788	0.0125857	0.000696555	0.0205845	0	0	0.0085046	0.00571363	0	0	0
	M+3		0.000190082	3.42054e-05	3.59724e-05	0	0.00059723	0	0	0	0	0	0	1.1498e-05
	M+4		0	0	0	0	0	1.35792e-05	0	0	0	0	0	6.09768e-05
Glu-432
	M+1		0.100426	0.111301	0.0868513	0.0797192	0.121129	0.0770496	0.0796529	0.0992331	0.100304	0.0350804	0.0258097	0.0427971
	M+2		0.0211652	0.0246325	0.0105899	0.0154695	0.0451584	0.0180496	0.0139508	0.0256038	0.0259373	0	0	0.00646754
	M+3		0.00215965	0.00203723	0	0.00173166	0.00559945	0.000713472	0.00129038	0.00179878	0.00182332	0	0	0
	M+4		0	0	0	0	0	0	0	0	0	0	0	0
	M+5		0	9.21247e-05	0.000126226	5.60144e-05	0.000234299	0.000194804	8.14719e-05	0.000153601	0.000108484	0.000208761	0.000109008	0.000154297
C16:1 (M=74)	M+1		0.178504	0.118016	0.149307							0.112779	0.13476	0.111148
	M+2		0.02358	0.0260567	0.00930794							0	0.00876095	0
C18:1 (M=74)	M+1		0	0.0938086	0							0	0.107784	0
	M+2		0.0238095	0	0							0.00436047	0.0235294	0.00376128
